# Supplementary material for: Placental Transfer and Composition of Perfluoroalkyl Substances (PFASs): A Korean Birth Panel of Parent-Infant Triads
Source: Toxics. 2021 Jul 14;9(7):168. doi: 10.3390/toxics9070168 (PMC8309930; doi:10.3390/toxics9070168)
Supplement: Supplementary file 1 [file toxics-09-00168-s001.zip]

Archive with 1 entries (1 files):
- toxics-1253777 - supplemmentary - final.pdf
